# Supplementary material for: Sesamin Attenuates VEGFA-Induced Angiogenesis via Inhibition of Src and FAK Signaling in Chick Chorioallantoic Membrane Model and Human Endothelial EA.hy926 Cells
Source: Biomedicines. 2023 Jan 11;11(1):188. doi: 10.3390/biomedicines11010188 (PMC9855418; doi:10.3390/biomedicines11010188)
Supplement: Supplementary file 1 [file biomedicines-11-00188-s001.zip]

Archive with 1 entries (1 files):
- biomedicines-2081214-supplementary.pdf
